# Supplementary material for: COPS5 Conferred the Platinum Resistance in Epithelial Ovarian Cancer
Source: Curr Issues Mol Biol. 2022 Sep 1;44(9):3948–58. doi: 10.3390/cimb44090271 (PMC9498275; doi:10.3390/cimb44090271)
Supplement: Supplementary file 1 [file cimb-44-00271-s001.zip]

Archive with 1 entries (1 files):
- cimb-1862606-supplementary final/supps.pdf
